# Supplementary material for: EP300 and SIRT1/6 Co-Regulate Lapatinib Sensitivity Via Modulating FOXO3-Acetylation and Activity in Breast Cancer
Source: Cancers (Basel). 2019 Jul 28;11(8):1067. doi: 10.3390/cancers11081067 (PMC6721388; doi:10.3390/cancers11081067)
Supplement: Supplementary file 1 [file cancers-11-01067-s001.zip]

Archive with 22 entries (18 files):
- cancers-532228-supplementary/
- cancers-532228-supplementary/Supplementary Figure S1-8/
- cancers-532228-supplementary/Supplementary Figure S1-8/.DS_Store
- cancers-532228-supplementary/Supplementary Figure S1-8/Supplementary Fig S1.pdf
- cancers-532228-supplementary/Supplementary Figure S1-8/Supplementary Fig S2.pdf
- cancers-532228-supplementary/Supplementary Figure S1-8/Supplementary Fig S3.pdf
- cancers-532228-supplementary/Supplementary Figure S1-8/Supplementary Fig S4.pdf
- cancers-532228-supplementary/Supplementary Figure S1-8/Supplementary Fig S5.pdf
- cancers-532228-supplementary/Supplementary Figure S1-8/Supplementary Fig S6.pdf
- cancers-532228-supplementary/Supplementary Figure S1-8/Supplementary Fig S7.pdf
- cancers-532228-supplementary/Supplementary Figure S1-8/Supplementary Fig S8.pdf
- cancers-532228-supplementary/__MACOSX/
- cancers-532228-supplementary/__MACOSX/Mahmund 19RR Supplementary Figure S1-8/
- cancers-532228-supplementary/__MACOSX/Mahmund 19RR Supplementary Figure S1-8/._.DS_Store
- cancers-532228-supplementary/__MACOSX/Mahmund 19RR Supplementary Figure S1-8/._Mahmud 19R Supplementary Fig S1.pdf
- cancers-532228-supplementary/__MACOSX/Mahmund 19RR Supplementary Figure S1-8/._Mahmud 19R Supplementary Fig S2.pdf
- cancers-532228-supplementary/__MACOSX/Mahmund 19RR Supplementary Figure S1-8/._Mahmud 19R Supplementary Fig S3.pdf
- cancers-532228-supplementary/__MACOSX/Mahmund 19RR Supplementary Figure S1-8/._Mahmud 19R Supplementary Fig S4.pdf
- cancers-532228-supplementary/__MACOSX/Mahmund 19RR Supplementary Figure S1-8/._Mahmud 19R Supplementary Fig S5.pdf
- cancers-532228-supplementary/__MACOSX/Mahmund 19RR Supplementary Figure S1-8/._Mahmud 19R Supplementary Fig S6.pdf
- cancers-532228-supplementary/__MACOSX/Mahmund 19RR Supplementary Figure S1-8/._Mahmud 19RR Supplementary Fig S7.pdf
- cancers-532228-supplementary/__MACOSX/Mahmund 19RR Supplementary Figure S1-8/._Mahmud 19RR Supplementary Fig S8[1]  .pdf
